# Supplementary material for: Exploring Variation in Ovine KRTAP19-5 and Its Effect on Fine Wool Fibre Curvature in Chinese Tan Sheep
Source: Animals (Basel). 2024 Jul 24;14(15):2155. doi: 10.3390/ani14152155 (PMC11311106; doi:10.3390/ani14152155)
Supplement: Supplementary file 1 [file animals-14-02155-s001.zip]

Archive with 1 entries (1 files):
- animals-3080640-supplementary.pdf
